# Supplementary material for: Combined short-term and long-term emission controls improve air quality sustainably in China
Source: Nat Commun. 2024 Jun 17;15:5169. doi: 10.1038/s41467-024-49539-9 (PMC11183230; doi:10.1038/s41467-024-49539-9)
Supplement: Supplementary file 3 — Source data [file 41467_2024_49539_MOESM3_ESM.zip]

Archive with 13 entries (13 files):
- Source Data/Source Data Figure 1.xlsx
- Source Data/Source Data Figure 2.xlsx
- Source Data/Source Data Figure 3.xlsx
- Source Data/Source Data Figure 4.xlsx
- Source Data/Source Data Figure S1.xlsx
- Source Data/Source Data Figure S10.xlsx
- Source Data/Source Data Figure S2.xlsx
- Source Data/Source Data Figure S3.xlsx
- Source Data/Source Data Figure S4.xlsx
- Source Data/Source Data Figure S5.xlsx
- Source Data/Source Data Figure S6.xlsx
- Source Data/Source Data Figure S7.xlsx
- Source Data/Source Data Figure S9.xlsx
