# Supplementary material for: Combined short-term and long-term emission controls improve air quality sustainably in China
Source: Nat Commun. 2024 Jun 17;15:5169. doi: 10.1038/s41467-024-49539-9 (PMC11183230; doi:10.1038/s41467-024-49539-9)
Supplement: Supplementary file 3 — Source data [file 41467_2024_49539_MOESM3_ESM.zip › Source Data/Source Data Figure 1.xlsx]

## Sheet: a
ave	Pre-Olympic	Olympic	Post-Olympic
PM2.5		40.1	103
SO2	18	8	15
NO2	44	23	64
NH3		14.8	13.5
NO3-		7.7	14.8
SO42-		12.9	13.7
NH4+		4.1	6.9
sd	Pre-Olympic	Olympic	Post-Olympic
PM2.5		26.6	53.6
SO2	9	1	7
NO2	8	5	17
NH3		0	0
NO3-		5.5	3.7
SO42-		8	10.3
NH4+		3.7	6.8
unit: μg m-3

## Sheet: b
ave	Pre-APEC	APEC	Post-APEC
PM2.5	139.975	53.4109	136.593
SO2	13.1934	9.2251	23.9506
NO2	78.3936	42.7594	80.1497
NH3	15.0693	17.5707	17.5707
NO3-	46.2083	13.425	13.7307
SO42-	18.11	5.492	10.4594
NH4+	18.6017	3.865	7.343
sd	Pre-APEC	APEC	Post-APEC
PM2.5	87.3387	33.1704	92.8238
SO2	4.49146	5.32221	10.3999
NO2	19.9059	16.2528	29.2701
NH3	0	0	0
NO3-	37.2976	12.6714	13.6099
SO42-	15.5641	3.04517	11.6148
NH4+	15.4373	2.58985	6.76405
unit: μg m-3

## Sheet: c
ave	Pre-Parade	Parade	Post-Parade
PM2.5	64.1806	20.6956	49.3759
SO2	4.98582	3.24866	5.83466
NO2	39.1273	25.0239	43.0826
NH3	22	18	23
NO3-	1.78995	0.826836	6.84641
SO42-	13.905	3.61833	12.0247
NH4+	4.79987	1.08045	4.47743
sd	Pre-Parade	Parade	Post-Parade
PM2.5	24.2191	10.5133	41.5658
SO2	1.68995	0.650884	3.52903
NO2	3.22479	2.75639	12.9506
NH3	0	0	0
NO3-	1.87099	0.549467	6.9873
SO42-	9.71865	2.678	11.8563
NH4+	3.21367	0.997918	5.09604
unit: μg m-3

## Sheet: d
ave	Pre-BRS	BRS	Post-BRS
PM2.5	89.7596	42.8375	42.21
SO2	9.14308	12.0439	8.99623
NO2	43.4894	37.1686	40.3834
NH3	3.3627	15.3384	8.36681
NO3-	6.27	4.81	2.27
SO42-	8.18	5.11	8.1
NH4+	5.13	3.7	3.91
sd	Pre-APEC	APEC	Post-APEC
PM2.5	77.8207	16.528	21.6499
SO2	3.13973	3.39919	5.69195
NO2	8.02854	11.0277	12.8838
NH3	0	0	0
NO3-	3.02	1.81	1.09
SO42-	1.95	2.19	1.59
NH4+	1.23	1.34	0.9
unit: μg m-3

## Sheet: e
	PM2.5	SO2	NO2	NH3	NO3-	SO42-	NH4+
Aug2005	102.3	30.838	35.7922	19.737	15.27	20.31	11.17
Aug2006	92.9	29.5536	46.8014	17.841	12.14	20.42	8.94
Aug2007	94.6	24.8747	26.7401	15.4251	11.31	19.46	7.88
Aug2008	71.9	12.367	7.9327	14.3242	13.69	14.37	7.97
Aug2009	96.9	29.7371	48.8809	14.844	14.51	19.58	9.02
Aug2010	64.1	14.7829	52.7341	9.82874	11.68	12.73	7.32
Aug2011	80.4	7.99387	51.939	9.49234	18.18	17.73	11.09
Aug2012	87.7	7.47399	31.9083	12.8257	20.48	18.84	12.81
Aug2013	76.1	7.35166	57.7189	12.7645	15.26	15.62	9.56
Aug2014	62.7	5.14982	42.3671	16.215	11.99	12.25	7.52
Aug2015	51.2	3.0703	30.7768	16.17	9.29	9.04	5.5
Aug2016	47	2.7339	35.0888	16.141	10.55	7.89	6.45
Aug2017	39.8	2.21402	34.4466	13.5431	8.44	6.58	4.74
Aug2018	37.3	2.48925	25.6392	13.1792	8.53	6.11	4.96
Aug2019	24.2	3	26	11.6604	4.92	4.11	2.92
Aug2020	32	3	22	14.5185	6.42	5.18	3.8
unit: μg m-3

## Sheet: f
	PM2.5	SO2	NO2	NH3	NO3-	SO42-	NH4+
Jan2005	190.5	98.0392	81.4815		22.66	24.1	13.79
Jan2006	219.1	103.922	81.4815		26.04	26.38	17.31
Jan2007	177.9	92.1569	81.4815		16.92	21.1	11.22
Jan2008	110.8	70.5882	60.4938	1.7	10.6	12.87	7.09
Jan2009	124.7	66.6667	65.4321	4	13.95	14.32	8.87
Jan2010	126.6	62.7451	70.3704	3.64286	14.35	14.83	9.47
Jan2011	92.4	54.902	67.9012	3.68971	9.11	10.97	6.1
Jan2012	124.4	54.902	64.1975	5.65424	15.34	14.68	10.24
Jan2013	144.9	52.9412	69.1358	3.55668	17.93	17.31	11.39
Jan2014	111.1	51.3548	65.0323	6.84931	14.37	11.99	8.9
Jan2015	105.1	34.0323	66.2258	11.9486	15.47	10.87	9.24
Jan2016	78.5	20.2258	52.5806	5.46429	12.48	8.01	6.88
Jan2017	122.7	17.9032	63.9355	6.20974	22.96	13.99	13.49
Jan2018	38.8	8.22581	42.3871	5.37618	6.24	4.11	3.77
Jan2019	56	9	50	7.56235	9.47	5.9	5.63
Jan2020	68.5	6	40	7.78946	13.78	7.83	8.18
unit: μg m-3
