# Supplementary material for: Combined short-term and long-term emission controls improve air quality sustainably in China
Source: Nat Commun. 2024 Jun 17;15:5169. doi: 10.1038/s41467-024-49539-9 (PMC11183230; doi:10.1038/s41467-024-49539-9)
Supplement: Supplementary file 3 — Source data [file 41467_2024_49539_MOESM3_ESM.zip › Source Data/Source Data Figure 2.xlsx]

## Sheet: a
	Atmos. Nr conc. / ug N m-3	sd
2011	22.2368	12.6107
2012	22.2736	11.7975
2013	24.6404	13.2946
2014	24.1649	15.1469
2015	22.4346	15.0964
2016	22.1537	14.6806
2017	22.5578	12.5799
2018	21.001	11.5795
2019	21.5749	10.3014
2020	20.068	12.9654

## Sheet: b
	Nr conc. in rainwater / mg N L-1	sd
2011	2.87041	1.93746
2012	3.51291	3.08113
2013	3.10251	2.46079
2014	3.36472	2.28579
2015	3.04556	2.28723
2016	2.69022	3.03033
2017	2.45151	1.71365
2018	2.60114	1.81822
2019	2.54392	1.88497
2020	2.36928	1.71428

## Sheet: c
	Dry Deposition / kg N ha-1	sd
2011	21.9	11.6204
2012	21.9716	10.8161
2013	21.7747	12.2002
2014	21.8416	11.7897
2015	19.8606	10.9767
2016	19.4613	9.42202
2017	20.3056	9.67634
2018	18.6494	8.85472
2019	18.5614	8.12616
2020	17.722	9.66897

## Sheet: d
	Wet deposition / kg N ha-1	sd
2011	19.5481	9.41914
2012	24.1024	8.00337
2013	20.6446	16.4123
2014	19.9003	7.5494
2015	18.5849	11.0402
2016	18.438	8.12841
2017	16.688	7.85254
2018	17.8336	9.13113
2019	16.8373	8.56014
2020	17.7912	9.6909

## Sheet: e
	Total deposition / kg N ha-1	Nr emission / Tg
2011	41.4481	39.11
2012	46.074	39.75
2013	42.4193	38.21
2014	41.7419	35.73
2015	38.4454	34
2016	37.8993	32.42
2017	36.9936	31.94
2018	36.483	31.03
2019	35.3987	29.91
2020	35.5132	28.85
