# Supplementary material for: Combined short-term and long-term emission controls improve air quality sustainably in China
Source: Nat Commun. 2024 Jun 17;15:5169. doi: 10.1038/s41467-024-49539-9 (PMC11183230; doi:10.1038/s41467-024-49539-9)
Supplement: Supplementary file 3 — Source data [file 41467_2024_49539_MOESM3_ESM.zip › Source Data/Source Data Figure 3.xlsx]

## Sheet: a
SPE	2011-2020
NH3	0.256501
HNO3	0.100122
pNH4+	0.0645514
pNO3-	0.0276027
NO2	0.0658571
NH4+	0.246453
NO3-	0.238914

## Sheet: b
SPE	2011	2020
NH3	8.50845	10.8171
HNO3	5.51329	2.01165
pNH4+	3.06468	2.04639
pNO3-	1.45558	0.777544
NO2	3.35802	2.15656
NH4+	10.3216	7.79814
NO3-	9.22652	9.99306
unit: kg N ha-1

## Sheet: c-d
year	NHX deposition / kg N ha-1	NH3 emission / Tg	NOY deposition / kg N ha-1	NOX emission / Tg
2011	21.8947	10.5	19.5534	28.61
2012	25.2715	10.66	20.8025	29.09
2013	23.9878	10.6	18.4314	27.61
2014	23.8539	10.52	17.888	25.21
2015	21.7184	10.45	16.8328	23.55
2016	20.908	10.04	16.8122	22.38
2017	21.1923	10.06	15.6855	21.88
2018	21.9276	9.63	14.5554	21.4
2019	21.1961	8.96	14.2026	20.95
2020	20.6617	9.07	14.9388	19.78

## Sheet: e-g
YEAR	GROUP	Urban	Rural	Background
2011	NHx	14.8542	10.9427	7.08023
2019	NHx	14.6084	13.458	8.24476
2020	NHx	12.0335	14.0515	8.49003
2011	NOy	17.6501	9.23169	4.45332
2019	NOy	7.1634	5.82141	1.80568
2020	NOy	5.57978	5.55253	1.47459
2011	NH4+	14.2509	10.1963	6.94923
2019	NH4+	8.60457	8.43467	5.22664
2020	NH4+	7.96243	8.51451	4.48191
2011	NO3-	12.9568	8.98176	6.42896
2019	NO3-	9.5564	8.66267	11.1287
2020	NO3-	14.2842	9.67126	9.46514
unit: kg N ha-1
