# Supplementary material for: Combined short-term and long-term emission controls improve air quality sustainably in China
Source: Nat Commun. 2024 Jun 17;15:5169. doi: 10.1038/s41467-024-49539-9 (PMC11183230; doi:10.1038/s41467-024-49539-9)
Supplement: Supplementary file 3 — Source data [file 41467_2024_49539_MOESM3_ESM.zip › Source Data/Source Data Figure 4.xlsx]

## Sheet: a
	GDP / billion CNY	NOY deposition / kg N ha-1	NHX deposition / kg N ha-1	Nr / million tons
2011	13.5139	28.0761	27.5708	12.4129
2012	14.889	24.9793	27.563	12.6228
2013	16.2209	21.4722	28.394	12.0262
2014	17.3622	20.9179	28.6428	11.2179
2015	18.4165	19.1277	29.7392	10.4871
2016	19.6996	20.493	24.0164	9.98386
2017	21.6769	17.3497	23.8949	9.52739
2018	23.5448	15.75	24.3287	9.30142
2019	25.1492	14.1019	24.2491	8.96056
2020	25.6872	16.3896	24.7167	8.55766

## Sheet: b
	NC	NE	NW	SE	SW	TP
2011	55.6469	36.8879	12.6334	34.0359	35.6628	3.17324
2012	52.5423	37.6442	26.1	43.5212	51.2522
2013	49.8662	39.0002	15.9781	39.3738	41.3729
2014	49.5607	37.0492	26.2831	34.6421	42.5819	21.4745
2015	48.8669	37.6653	21.9439	33.6852	43.6619	19.6966
2016	44.5094	31.344	21.1082	39.3506	40.6463	10.1154
2017	41.2446	28.3808	20.0164	41.6236	35.9606	11.3378
2018	40.0786	35.0267	22.1514	39.7711	38.5135	8.85387
2019	38.3511	31.7671	12.6865	38.5071	39.371	16.257
2020	41.1064	39.5101	22.26	35.0084	42.3003	11.2571
unit: kg N ha-1

## Sheet: c-d
	NC				SW
	NH3 concentration in air	pNH4+ concentration in air	NOy concentration in air	NOy concentration in rainfall	NH3 concentration in air	pNH4+ concentration in air	NOy concentration in air	NOy concentration in rainfall
2011	7.10832	6.67105	15.7296	2.4676	5.33104	4.31676	7.92756	0.73979
2012	7.39481	8.12214	14.6327	2.08786	6.92164	9.24246	8.46595	2.11779
2013	8.18935	9.58114	16.1995	2.23877	6.44721	9.17246	8.86153	1.416
2014	10.2712	8.78473	13.8866	2.93109	6.78367	5.60257	7.58789	1.39972
2015	11.1939	6.31522	13.4754	2.41498	8.79743	3.38157	8.15077	1.43138
2016	10.2415	6.67929	13.5328	2.46533	9.16711	4.25653	8.30588	1.46478
2017	10.7924	5.93964	12.4372	1.8296	9.5326	2.54083	8.58169	0.93462
2018	12.0964	5.70633	11.0291	1.71998	10.0651	3.45828	8.43541	0.8879
2019	11.2221	6.09398	11.9495	1.70407	9.00145	5.3824	8.12592	1.48705
2020	11.306	6.03938	11.1317	1.67761	9.72127	5.10825	6.77849	1.25722
unit: ug N m-3 in air and mg N L-1 in rainfall

## Sheet: e-f
Province	Region	NHX deposition	NOY deposition	NH3 emission	NOX emission
BJ	NC	23.6454	19.3797	13.2089	45.3234
SD	NC	21.0686	13.2719	30.5189	38.4121
HeB	NC	31.6787	19.8693	21.8269	31.1497
HeN	NC	18.4065	14.8273	44.894	23.9696
SX	NC	12.8324	11.6718	9.04114	20.8041
SaX	NC	14.2357	10.8244	11.3887	8.91874
GS	NE	32.2869	5.25666	3.40821	2.49957
NMG	NE	11.1057	4.29715	2.93452	3.50688
XJ	NE	6.75091	2.08297	1.6617	1.33805
LN	NW	14.1271	15.7506	18.2915	26.177
JL	NW	21.6513	15.1973	10.182	10.2818
HLJ	NW	14.9888	16.3921	6.10281	5.55231
JS	SE	14.5951	12.2962	41.6299	48.9633
GD	SE	19.8892	20.5019	18.7733	20.7227
ZJ	SE	19.9466	23.2249	13.2794	27.9794
AH	SE	28.7195	24.4602	24.4645	20.947
HuB	SE	13.6558	10.8912	25.2614	13.2512
HuN	SE	15.8713	11.1883	21.3193	10.184
FJ	SE	16.3289	14.1565	13.1752	13.0132
SC	SW	15.1281	12.5512	12.8653	5.10098
CQ	SW	22.2003	17.6659	23.0054	15.5647
GX	SW	24.8388	8.11721	13.543	6.70034
YN	SW	15.216	6.04133	11.3147	4.02159
QH	TP	13.9026	12.4524	0.873466	0.49269
XZ	TP	1.39305	0.526459	0.685967	0.0939172
unit: kg N ha-1
