# Supplementary material for: Combined short-term and long-term emission controls improve air quality sustainably in China
Source: Nat Commun. 2024 Jun 17;15:5169. doi: 10.1038/s41467-024-49539-9 (PMC11183230; doi:10.1038/s41467-024-49539-9)
Supplement: Supplementary file 3 — Source data [file 41467_2024_49539_MOESM3_ESM.zip › Source Data/Source Data Figure S1.xlsx]

## Sheet: Sheet1
a	T/℃	pre-	sd	event	sd	post-	sd
	Olympics	23.39	2.33849	26.7167	2.2096	16.02	2.40866
	APEC	13.3063	2.15452	8.575	2.20377	5.15556	1.22725
	Parade	28.0533	1.58514	25.1438	2.29985	21.35	2.004
	BRS	20.9222	1.77185	22.25	0.856673	23.55	2.22074
b	Precipitation/mm	pre-	sd	event	sd	post-	sd
	Olympics	134	10.9608	115.7	16.1099	35	3.35984
	APEC	0	0	0	0	0	0
	Parade	9.9	2.23441	92.1	14.0265	14.6	1.89226
	BRS	0.2	0.0666667	0	0	4	1.02956
c	AP/pha	pre-	sd	event	sd	post-	sd
	Olympics	1005.92	4.12924	1005.85	2.0186	1019.01	3.10876
	APEC	1020.07	5.71705	1023.45	4.96982	1024.28	3.79931
	Parade	1007.44	3.27715	1009.87	2.68346	1016.35	2.70382
	BRS	1011.76	4.9275	1008.11	3.73287	1007.23	4.09934
d	RH/%	pre-	sd	event	sd	post-	sd
	Olympics	67.0413	17.4496	68.7742	16.2682	63.6807	22.0807
	APEC	62.4922	22.5891	43.5238	26.5982	58.1029	27.7738
	Parade	63.7583	17.2115	64.9606	19.82	64.7734	19.4993
	BRS	29	15.9358	33.775	17.3271	48.5517	18.6128
