# Supplementary material for: Combined short-term and long-term emission controls improve air quality sustainably in China
Source: Nat Commun. 2024 Jun 17;15:5169. doi: 10.1038/s41467-024-49539-9 (PMC11183230; doi:10.1038/s41467-024-49539-9)
Supplement: Supplementary file 3 — Source data [file 41467_2024_49539_MOESM3_ESM.zip › Source Data/Source Data Figure S10.xlsx]

## Sheet: a
2011	2012	2013	2014	2015	2016	2017	2018	2019	2020
0.4535	0.451083	0.448528	0.421917	0.347616	0.353478	0.345936	0.346497	0.357761	0.377965
0.4535	0.451083	0.448528	0.446167	0.34295	0.353731	0.345936	0.346497	0.357761	0.377965
0.354833	0.351083	0.332111	0.351556	0.347616	0.355569	0.345936	0.346497	0.357761	0.377965
0.346167	0.33775	0.352667	0.365715	0.347641	0.353331	0.34508	0.345596	0.34714	0.341117
0.341417	0.358	0.341194	0.299222	0.349333	0.329039	0.364004	0.364151	0.386205	0.368284
0.352917	0.408833	0.352528	0.335854	0.374805	0.373933	0.370843	0.37079	0.434385	0.341581
0.406417	0.93725	0.405444	0.342847	0.351141	0.342812	0.341576	0.342155	0.362115	0.327452
0.922833	0.603	0.319222	0.409083	0.337423	0.426111	0.402937	0.299884	0.341884	0.363072
0.621909	1.19125	0.943944	0.335083	0.299396	0.323598	0.29979	0.319222	0.303213	0.313943
1.222	0.369833	0.613306	0.930486	0.318571	0.333301	0.317801	0.299592	0.326739	0.451477
0.368667	0.398667	1.21389	0.752535	0.343097	0.315501	0.299555	0.340779	0.303594	0.326793
0.39725	0.299	0.356778	0.984222	0.371499	0.358813	0.341391	0.391282	0.40871	1.09606
0.29875	0.45025	0.38475	0.378257	0.870845	0.380368	0.402144	0.369949	0.352097	0.826322
0.416875	0.386917	0.298917	0.379806	0.808523	0.803095	0.369087	0.821831	0.784377	0.332397
0.444917	0.387333	0.402	0.299	0.602311	0.697193	0.787228	0.404218	0.813601	0.405933
0.389083	0.428	0.447472	0.358181	0.714495	0.396861	0.701951	0.387369	0.395053	0.40695
0.433167	0.428	0.378727	0.419701	0.503745	0.888917	0.848919	0.33172	0.397166	0.523256
0.433167	0.428	0.386611	0.389035	0.330938	0.635235	0.404511	0.346235	0.350056	0.299879
0.433167	0.404417	0.389278	0.38925	0.377312	0.343417	0.711144	0.299588	0.402034	0.330533
0.405167	0.360083	0.367718	0.405576	0.299197	0.342892	0.382622	0.353564	0.299589	0.424343
0.362583	0.91125	0.432361	0.351844	0.338696	0.342317	0.325186	0.33222	0.348156	0.445797
0.944917	0.377333	0.432361	0.402528	0.3317	0.334392	0.33903	0.305695	0.450039	0.409577
0.370583	0.390417	0.432361	0.418139	0.310963	0.304102	0.299555	0.470939	0.453903	0.381287
0.417125		0.406056	0.402528	0.467354	0.292078	0.345579	0.473882	0.464443	0.428451
		0.362611	0.416611	0.47008	0.478328	0.323146	0.470991	0.363445	0.412125
		0.9225	0.367514	0.472283	0.483444	0.297442	0.480779	0.385169	0.459439
		0.374694	0.885049	0.354734	0.47864	0.4815	0.346066	0.406212	0.459439
		0.395278	0.431583	0.409642	0.426126	0.480914	0.406891	0.425258	0.459439
		0.4058	0.411931	0.41019	0.349892	0.473882	0.403778	0.366625	0.409057
			0.383556	0.42672	0.41389	0.479336	0.436989	0.397475	0.42057
			0.422	0.420992	0.403878	0.475977	0.346534	0.383135	0.403855
			0.356583	0.351591	0.402546	0.349006	0.403465	0.383135	1.08543
				0.366863	0.38231	0.410096	0.33964	0.383135	0.717261
				0.365529	0.425941	0.355402	0.359934	0.379233	1.06457
				0.375196	0.367718	0.445551	0.359934	0.480342	0.623905
				0.471162	0.388417	0.355402	0.359934	0.445075	0.449711
				0.433163	0.388417	0.422527	0.364591	0.961453	0.799994
				0.847784	0.388417	0.347715	0.425851	0.498573	0.421865
				0.401127	0.48511	0.37083	0.464376	0.765898	0.408193
				1.20063	0.433129	0.37083	0.897723	0.48951	0.36894
				0.425309	0.751998	0.37083	0.399576	0.548907	0.370776
				0.45912	0.414628	0.376508	0.392523	0.427106	0.37293
				0.367761	1.11889	0.429854	0.415424	0.368543	0.36727
				0.477388	0.4224	0.497514	0.370112	0.357525	0.281099
				0.368101	0.457535	0.989965	0.406054	0.356486	0.267531
				0.367421	0.386183	0.400963	0.441331	0.326364
				0.305494	0.452446	0.393413	0.455892	0.354156
				0.359523	0.399089	0.420724	0.351844	0.279358
				0.279947	0.401839	0.37295	0.372063
				0.300601	0.308159	0.408485	0.368162
					0.354298	0.435341	0.305099
					0.267433	0.466689	0.360629
						0.358961	0.282251
						0.394092	0.29542
						0.375581
						0.373969
						0.310629
						0.363876
						0.271065
						0.288202
unit：cm /s

## Sheet: b
2011	2012	2013	2014	2015	2016	2017	2018	2019	2020
0.231333	0.2265	0.226444	0.199285	0.129573	0.135016	0.125096	0.121832	0.135038	0.155526
0.231333	0.2265	0.226444	0.226951	0.120156	0.136774	0.125096	0.121832	0.135038	0.155526
0.15	0.146583	0.0994444	0.142049	0.129573	0.137839	0.125096	0.121832	0.135038	0.155526
0.136785	0.139167	0.150083	0.163215	0.130885	0.138431	0.128156	0.124266	0.128012	0.125215
0.142833	0.139167	0.145278	0.0888889	0.133333	0.0768948	0.135854	0.132266	0.153677	0.278848
0.137917	0.199	0.139333	0.13525	0.16721	0.164679	0.163526	0.162818	0.195946	0.127294
0.199833	0.00891667	0.202139	0.126521	0.141209	0.127933	0.126194	0.123966	0.148734	0.122339
0.00891667	0.105667	0.110083	0.208042	0.123544	0.220642	0.197709	0.0799916	0.123784	0.132801
0.112091	0.0239167	0.00891667	0.125562	0.0838439	0.107046	0.0816386	0.099746	0.0794577	0.0866893
0.0240833	0.156667	0.106056	0.00891667	0.103076	0.114913	0.0991497	0.0721121	0.106917	0.223693
0.15875	0.183417	0.0239167	0.0823472	0.137505	0.104433	0.0714677	0.127923	0.0761419	0.113592
0.183417	0.0475	0.155444	0.0344306	0.164241	0.143813	0.134339	0.166303	0.182984	0.00919816
0.0470833	0.263917	0.1805	0.160389	0.00875199	0.169538	0.186838	0.16133	0.139219	0.00897576
0.183875	0.16575	0.0483056	0.162326	0.015694	0.0088015	0.162865	0.00915233	0.00852131	0.130732
0.256833	0.156917	0.193056	0.052	0.0667896	0.0481357	0.00865467	0.200651	0.00906497	0.183745
0.15725	0.206417	0.2605	0.152882	0.0620233	0.188858	0.00844183	0.161569	0.180431	0.181053
0.209917	0.206417	0.145818	0.231632	0.134357	0.0474317	0.00919475	0.113461	0.172639	0.288937
0.209917	0.206417	0.164889	0.149743	0.110363	0.0780659	0.200849	0.145696	0.130801	0.0530913
0.209917	0.142083	0.158111	0.159722	0.183135	0.121194	0.00845447	0.0589993	0.180392	0.114468
0.14125	0.14225	0.155133	0.171569	0.0591245	0.142343	0.160244	0.128945	0.0567496	0.130111
0.142583	0.26125	0.208917	0.152113	0.12549	0.0943722	0.112789	0.108145	0.120419	0.147354
0.262333	0.144833	0.208917	0.178076	0.1235	0.126565	0.144079	0.0868998	0.151547	0.216326
0.13725	0.1595	0.208917	0.194993	0.0981034	0.10108	0.0597883	0.17194	0.155257	0.134389
0.187		0.143278	0.178076	0.170075	0.0679643	0.127192	0.17406	0.162924	0.136723
		0.143972	0.143653	0.172859	0.178479	0.102904	0.172262	0.170923	0.165013
		0.263028	0.125896	0.17381	0.183034	0.0831872	0.177055	0.136865	0.212355
		0.142417	0.242132	0.167191	0.179952	0.179643	0.156626	0.165221	0.212355
		0.121278	0.145333	0.16177	0.12735	0.179358	0.156519	0.129727	0.212355
		0.177567	0.166368	0.169785	0.155301	0.17406	0.163379	0.166708	0.190262
			0.10866	0.173662	0.175947	0.178354	0.141557	0.152048	0.128502
			0.14525	0.17669	0.167555	0.17413	0.151145	0.146844	0.110092
			0.1375	0.154343	0.0928952	0.161806	0.15742	0.146844	0.383408
				0.140022	0.171888	0.160135	0.141677	0.146844	0.473242
				0.137189	0.18294	0.162154	0.128756	0.16616	0.00982184
				0.140022	0.155133	0.149056	0.128756	0.181666	0.398545
				0.179794	0.138518	0.162154	0.128756	0.147974	0.247594
				0.145098	0.138518	0.17427	0.156228	0.268646	0.538411
				0.200956	0.138518	0.152889	0.149842	0.294579	0.136927
				0.209293	0.184296	0.14147	0.175025	0.14365	0.121132
				0.00982867	0.157613	0.14147	0.212278	0.288234	0.142302
				0.166956	0.210627	0.14147	0.212344	0.334903	0.144946
				0.180061	0.22629	0.173016	0.203271	0.141151	0.161555
				0.0910102	0.00982401	0.153294	0.22572	0.0917381	0.135575
				0.191653	0.20666	0.19859	0.191821	0.128035	0.0780309
				0.144112	0.170709	0.211572	0.20638	0.128735	0.0709542
				0.143165	0.107354	0.215464	0.247685	0.11203
				0.0862903	0.173951	0.207437	0.17068	0.127808
				0.14119	0.153718	0.231363	0.0739242	0.071909
				0.0631518	0.157651	0.197823	0.143684
				0.0816305	0.0824913	0.209729	0.139282
					0.130199	0.245663	0.0903282
					0.0530918	0.180536	0.133945
						0.0809342	0.0569769
						0.149202	0.0638611
						0.152258
						0.151371
						0.0945974
						0.143795
						0.0579185
						0.0697492
unit：cm /s

## Sheet: c
2011	2012	2013	2014	2015	2016	2017	2018	2019	2020
2.57083	2.696	2.65758	2.21858	1.42439	2.65068	1.40906	1.29257	1.30879	1.00948
2.57083	2.696	2.65758	2.49038	1.39724	2.68159	1.40906	1.29257	1.30879	1.00948
1.28067	1.26617	1.26617	1.26617	1.26617	1.26617	1.26617	1.26617	1.26617	1.26617
1.24619	1.16108	1.29414	1.28336	1.24619	1.24619	1.24619	1.24619	1.24619	1.24619
1.19692	1.056	1.20047	0.391222	1.24512	1.34619	1.82799	1.48317	1.52169	1.28353
1.058	1.15783	1.08506	1.07966	1.84746	1.99887	2.10662	2.27321	0.968574	1.50836
1.22617	1.08925	1.22092	1.13033	1.16667	1.15179	1.16743	1.15405	1.86257	1.03471
1.03642	1.1295	0.694222	1.27254	1.69125	4.99328	4.87724	0.384919	1.92904	1.28196
1.123	1.51908	1.07967	0.947944	0.377779	0.721112	0.377138	1.3078	0.424468	0.875333
1.5135	1.1865	1.12325	1.07115	1.36768	1.43265	1.41759	1.3	1.27803	1.3
1.23383	1.2225	1.53517	1.11839	1.18283	1.18	1.18	1.1613	1.18	0.804644
1.26325	1.10075	1.26808	1.31761	1.81521	1.2787	1.3225	1.31	1.31	1.142
1.1565	2.1845	1.30419	1.35062	0.923402	1.96936	1.53	2.3153	1.72317	0.803593
0.999375	1.04192	1.16419	1.34376	0.820381	0.870659	2.15079	0.862383	0.774498	1.11
2.09958	1.17808	1.53506	1.2026	1.25	1.1367	0.800287	1.25	0.800516	1.25
1.33783	1.40967	2.09678	1.40022	1.05688	1.46	0.766961	2.22391	1.46	1.42295
1.55342	1.40967	1.29873	2.14599	1.44971	1.17385	0.847108	2.15684	2.10777	1.57
1.55342	1.40967	1.03869	1.35686	1.59635	1.30123	1.44	1.44	1.96563	1.28097
1.55342	1.37308	1.2295	1.13381	1.3	1.99327	0.787535	1.15583	1.3	1.16861
1.42925	1.25858	1.90891	1.34878	1.22203	1.53	2.10611	1.78698	1.16878	1.53
1.31408	2.13617	1.42356	1.77423	1.58192	1.34245	2.07714	0.915598	1.51337	1.56
2.27792	0.900667	1.42356	1.4176	1.0038	1.83313	1.44	1.1583	1.44	1.4806
0.964083	1.15358	1.42356	1.4974	0.892361	0.895527	1.30742	1.16	1.16	1.16645
1.49412		1.38622	1.4176	1.42	1.05674	1.74077	1.42	1.42	1.42
		1.29806	1.47104	1.28	1.28	0.856361	1.28	1.46904	1.28228
		2.17061	1.35524	1.65	1.65	1.06352	1.65	1.76592	1.91281
		0.931056	2.73067	1.88673	1.78	1.78	1.71899	1.52238	1.91281
		0.903333	1.63	1.64585	1.63	1.63	2.04689	1.63	1.91281
		1.33737	1.00621	1.47185	2.04618	1.52	1.7593	1.52	1.52
			0.676069	1.29	2.04812	1.29	1.29	1.09227	1.36075
			0.99225	1.29944	1.50784	1.31	1.31	1.31911	1.43008
				1.58655	2.15	2.1374	1.25684	1.31911	4.46992
				1.34694	1.55	1.97501	1.54823	1.31911	1.55
				1.33086	1.6356	1.84654	1.55437	1.59	1.59
				1.34694	1.90891	1.71	1.55437	2.02822	1.71
				1.82865	1.78865	1.87	1.55437	2.31324	1.87
				1.97211	1.78865	1.40876	2.47	4.70502	2.47
				4.0023	1.78865	1.75317	1.9992	2.08	0.87709
				1.43	2.19875	1.67891	1.15192	1.41	0.699868
				2.94	2.33672	1.67891	4.80557	2.94	2.94
				3.47	5.26609	1.67891	3.47	3.47	3.47
				1.01066	0.98	0.98	0.98	0.944535	0.98
				0.254311	0.92	2.17667	0.92	0.327673	0.92
				1.67	1.67	1.73577	1.67	1.67	1.86073
				3.59	1.08915	6.08862	3.59	3.59	3.59
				0.460911	0.460911	0.460911	0.460911	0.460911
				1.38	1.66298	1.38	1.09533	1.38
				0.6	0.6	0.6	0.205127	0.997361
				0.947712	0.947712	0.947712	0.947712
				0.947712	0.947712	0.947712	0.947712
					0.947712	0.947712	0.947712
					0.911486	1.21884	1.07
						0.23156	1.08867
						1.79049
						1.30199
						1.30199
						1.30199
						1.30199
						1.30199
						1.30199
unit：cm /s

## Sheet: d
2011	2012	2013	2014	2015	2016	2017	2018	2019	2020
0.201833	0.20925	0.203028	0.19309	0.181648	0.155554	0.158317	0.152878	0.171942	0.169374
0.201833	0.20925	0.203028	0.204035	0.170732	0.156324	0.158317	0.152878	0.171942	0.169374
0.204167	0.21875	0.21	0.21	0.21	0.21	0.21	0.21	0.21	0.21
0.21113	0.217667	0.208944	0.206778	0.21113	0.21113	0.21113	0.21113	0.21113	0.21113
0.211083	0.20225	0.204667	0.224333	0.18	0.105306	0.157374	0.161234	0.180852	0.176485
0.221333	0.210417	0.217417	0.203215	0.187582	0.171074	0.190052	0.187645	0.170081	0.2
0.215917	0.0765	0.214806	0.209326	0.18	0.18	0.18	0.18	0.195906	0.160611
0.0749167	0.165833	0.198972	0.214681	0.202204	0.141636	0.146226	0.175379	0.17	0.188322
0.166273	0.0926667	0.07625	0.192674	0.201908	0.165312	0.178675	0.171927	0.178503	0.16
0.0918333	0.158167	0.162028	0.0749792	0.192905	0.16637	0.177832	0.15	0.201119	0.15
0.167083	0.158167	0.0923611	0.139479	0.183251	0.15	0.15	0.147581	0.15	0.16782
0.165417	0.129333	0.157306	0.0892222	0.18431	0.147945	0.171559	0.14	0.14	0.0717539
0.130167	0.13925	0.153389	0.161861	0.064582	0.16886	0.14	0.177299	0.186734	0.061171
0.220625	0.146833	0.129889	0.156139	0.0700969	0.0614606	0.179908	0.0642369	0.0570271	0.12
0.14675	0.159917	0.184833	0.128944	0.12	0.0787196	0.0610455	0.12	0.0611855	0.146338
0.178917	0.154083	0.134667	0.203083	0.104284	0.14	0.0584129	0.157149	0.14	0.144064
0.171583	0.154083	0.166182	0.147097	0.14545	0.0928476	0.0635618	0.156821	0.160415	0.14
0.171583	0.154083	0.14075	0.160993	0.149206	0.10663	0.15	0.15	0.155578	0.132259
0.171583	0.12875	0.156389	0.136472	0.14	0.148561	0.0513451	0.124625	0.14	0.171978
0.1585	0.12925	0.116105	0.158264	0.113228	0.14	0.158642	0.176473	0.12796	0.14
0.151583	0.114667	0.149833	0.116143	0.161048	0.121901	0.158638	0.183667	0.173025	0.15
0.12275	0.213417	0.149833	0.152715	0.1852	0.151689	0.15	0.130124	0.15	0.125783
0.217	0.19625	0.149833	0.153993	0.143003	0.153259	0.123289	0.16	0.16	0.138286
0.189375		0.134889	0.152715	0.15	0.105338	0.169214	0.15	0.15	0.15
		0.131944	0.139	0.14	0.14	0.148758	0.14	0.130849	0.136364
		0.117722	0.132347	0.13	0.13	0.128013	0.13	0.176325	0.110819
		0.208528	0.120771	0.130723	0.14	0.14	0.133423	0.138061	0.110819
		0.209444	0.15	0.152848	0.15	0.15	0.134044	0.15	0.110819
		0.203333	0.20709	0.112839	0.114071	0.15	0.136943	0.15	0.15
			0.201465	0.15	0.137483	0.15	0.15	0.105595	0.160081
			0.1535	0.130944	0.107768	0.13	0.13	0.115075	0.167084
				0.119224	0.12	0.140236	0.106085	0.115075	0.107769
				0.129084	0.13	0.139034	0.129658	0.115075	0.13
				0.131168	0.118412	0.121751	0.121767	0.12	0.12
				0.129084	0.116105	0.13	0.121767	0.134714	0.13
				0.12916	0.119264	0.13	0.121767	0.153063	0.13
				0.127413	0.119264	0.114221	0.12	0.115253	0.12
				0.111678	0.119264	0.115056	0.154484	0.13	0.143807
				0.11	0.117496	0.116076	0.132258	0.11	0.0910745
				0.13	0.141108	0.116076	0.123494	0.13	0.13
				0.12	0.119174	0.116076	0.12	0.12	0.12
				0.179166	0.16	0.16	0.16	0.135872	0.16
				0.141871	0.13	0.160967	0.13	0.0963098	0.13
				0.173103	0.16	0.135831	0.16	0.16	0.184549
				0.13	0.135573	0.134245	0.13	0.13	0.13
				0.112113	0.112113	0.112113	0.112113	0.112113
				0.14	0.155864	0.14	0.126023	0.14
				0.16	0.16	0.16	0.0935552	0.227599
				0.1554	0.1554	0.1554	0.1554
				0.16	0.16	0.16	0.16
					0.16	0.16	0.16
					0.159408	0.153077	0.16
						0.0990262	0.258805
						0.152483
						0.217784
						0.217784
						0.217784
						0.217784
						0.217784
						0.217784
unit：cm /s

## Sheet: e
2011	2012	2013	2014	2015	2016	2017	2018	2019	2020
0.201833	0.20925	0.203028	0.19309	0.181648	0.155554	0.158317	0.152878	0.171942	0.169374
0.201833	0.20925	0.203028	0.204035	0.170732	0.156324	0.158317	0.152878	0.171942	0.169374
0.204167	0.21875	0.21	0.21	0.21	0.21	0.21	0.21	0.21	0.21
0.21113	0.217667	0.208944	0.206778	0.21113	0.21113	0.21113	0.21113	0.21113	0.21113
0.211083	0.20225	0.204667	0.224333	0.18	0.105306	0.157374	0.161234	0.180852	0.176485
0.221333	0.210417	0.217417	0.203215	0.187582	0.171074	0.190052	0.187645	0.170081	0.2
0.215917	0.0765	0.214806	0.209326	0.18	0.18	0.18	0.18	0.195906	0.160611
0.0749167	0.165833	0.198972	0.214681	0.202204	0.141636	0.146226	0.175379	0.17	0.188322
0.166273	0.0926667	0.07625	0.192674	0.201908	0.165312	0.178675	0.171927	0.178503	0.16
0.0918333	0.158167	0.162028	0.0749792	0.192905	0.16637	0.177832	0.15	0.201119	0.15
0.167083	0.158167	0.0923611	0.139479	0.183251	0.15	0.15	0.147581	0.15	0.16782
0.165417	0.129333	0.157306	0.0892222	0.18431	0.147945	0.171559	0.14	0.14	0.0717539
0.130167	0.13925	0.153389	0.161861	0.064582	0.16886	0.14	0.177299	0.186734	0.061171
0.220625	0.146833	0.129889	0.156139	0.0700969	0.0614606	0.179908	0.0642369	0.0570271	0.12
0.14675	0.159917	0.184833	0.128944	0.12	0.0787196	0.0610455	0.12	0.0611855	0.146338
0.178917	0.154083	0.134667	0.203083	0.104284	0.14	0.0584129	0.157149	0.14	0.144064
0.171583	0.154083	0.166182	0.147097	0.14545	0.0928476	0.0635618	0.156821	0.160415	0.14
0.171583	0.154083	0.14075	0.160993	0.149206	0.10663	0.15	0.15	0.155578	0.132259
0.171583	0.12875	0.156389	0.136472	0.14	0.148561	0.0513451	0.124625	0.14	0.171978
0.1585	0.12925	0.116105	0.158264	0.113228	0.14	0.158642	0.176473	0.12796	0.14
0.151583	0.114667	0.149833	0.116143	0.161048	0.121901	0.158638	0.183667	0.173025	0.15
0.12275	0.213417	0.149833	0.152715	0.1852	0.151689	0.15	0.130124	0.15	0.125783
0.217	0.19625	0.149833	0.153993	0.143003	0.153259	0.123289	0.16	0.16	0.138286
0.189375		0.134889	0.152715	0.15	0.105338	0.169214	0.15	0.15	0.15
		0.131944	0.139	0.14	0.14	0.148758	0.14	0.130849	0.136364
		0.117722	0.132347	0.13	0.13	0.128013	0.13	0.176325	0.110819
		0.208528	0.120771	0.130723	0.14	0.14	0.133423	0.138061	0.110819
		0.209444	0.15	0.152848	0.15	0.15	0.134044	0.15	0.110819
		0.203333	0.20709	0.112839	0.114071	0.15	0.136943	0.15	0.15
			0.201465	0.15	0.137483	0.15	0.15	0.105595	0.160081
			0.1535	0.130944	0.107768	0.13	0.13	0.115075	0.167084
				0.119224	0.12	0.140236	0.106085	0.115075	0.107769
				0.129084	0.13	0.139034	0.129658	0.115075	0.13
				0.131168	0.118412	0.121751	0.121767	0.12	0.12
				0.129084	0.116105	0.13	0.121767	0.134714	0.13
				0.12916	0.119264	0.13	0.121767	0.153063	0.13
				0.127413	0.119264	0.114221	0.12	0.115253	0.12
				0.111678	0.119264	0.115056	0.154484	0.13	0.143807
				0.11	0.117496	0.116076	0.132258	0.11	0.0910745
				0.13	0.141108	0.116076	0.123494	0.13	0.13
				0.12	0.119174	0.116076	0.12	0.12	0.12
				0.179166	0.16	0.16	0.16	0.135872	0.16
				0.141871	0.13	0.160967	0.13	0.0963098	0.13
				0.173103	0.16	0.135831	0.16	0.16	0.184549
				0.13	0.135573	0.134245	0.13	0.13	0.13
				0.112113	0.112113	0.112113	0.112113	0.112113
				0.14	0.155864	0.14	0.126023	0.14
				0.16	0.16	0.16	0.0935552	0.227599
				0.1554	0.1554	0.1554	0.1554
				0.16	0.16	0.16	0.16
					0.16	0.16	0.16
					0.159408	0.153077	0.16
						0.0990262	0.258805
						0.152483
						0.217784
						0.217784
						0.217784
						0.217784
						0.217784
						0.217784
unit：cm /s
