# Supplementary material for: Combined short-term and long-term emission controls improve air quality sustainably in China
Source: Nat Commun. 2024 Jun 17;15:5169. doi: 10.1038/s41467-024-49539-9 (PMC11183230; doi:10.1038/s41467-024-49539-9)
Supplement: Supplementary file 3 — Source data [file 41467_2024_49539_MOESM3_ESM.zip › Source Data/Source Data Figure S2.xlsx]

## Sheet: a
pre-		Olympics		post-
Dir. vi.	Vel. vi. (Km/h)	Dir. vi.	Vel. vi. (Km/h)	Dir. vi.	Vel. vi. (Km/h)
8	14	66	7	213	8
145	9	235	7	9	9
355	7	83	6	290	8
173	7	196	8	218	8
208	7	194	9	215	6
199	13	179	7	199	3
171	6	130	5	103	6
136	10	183	8	109	5
146	8	199	9	54	5
109	8	173	10	111	7
192	8	353	10	46	9
110	9	35	6	24	5
42	7	77	6	193	7
57	7	187	5	173	8
76	6	18	7	320	6
39	7	42	7	340	6
96	6	113	6	3	7
196	9	36	7	217	5
194	4	179	6	162	5
40	7	122	4	140	5
121	12	158	9	31	5
22	8	226	5	359	5
91	10	224	7	68	4
109	8	135	7	102	5
66	7	190	9	40	5
57	6			88	5
109	7			61	5
150	8			68	5
46	5			67	9
66	7			327	15

## Sheet: b
pre-		APEC		post-
Dir. vi.	Vel. vi. (Km/h)	Dir. vi.	Vel. vi. (Km/h)	Dir. vi.	Vel. vi. (Km/h)
205	11	311	13	215	6
89	5	305	9	74	5
97	4	207	7	188	5
192	6	97	3	326	23
112	6	328	11	341	5
155	5	65	9	93	3
87	5	203	6	51	5
47	5	245	4	38	5
80	4	218	4	298	4
70	4	157	4	78	5
44	11	335	15	319	4
168	5	327	12	111	6
155	5			70	5
51	4			72	6
33	5			320	7
159	5			211	6
				69	5
				330	23

## Sheet: c
pre-		Parade		post-
Dir. vi.	Vel. vi. (Km/h)	Dir. vi.	Vel. vi. (Km/h)	Dir. vi.	Vel. vi. (Km/h)
159	7	10	8	48	8
129	6	54	7	217	5
77	8	44	10	214	6
166	7	51	6	96	5
220	5	63	5	31	7
74	8	33	6	354	6
214	6	57	7	338	9
196	9	218	7	258	11
208	9	159	7	222	7
360	6	144	8	157	5
101	8	37	6	148	4
190	7	27	6	210	5
188	6	22	7	195	7
210	9	14	6	18	5
129	6	121	7	210	5
107	8	107	8	199	8

## Sheet: d
pre-		BRS		post-
Dir. vi.	Vel. vi. (Km/h)	Dir. vi.	Vel. vi. (Km/h)	Dir. vi.	Vel. vi. (Km/h)
277	6	222	9	158	6
244	9	196	8	218	8
184	9	171	9	90	9
107	6	278	8	233	6
145	7	359	14	228	9
208	9	312	14	162	9
243	10	328	14	104	10
275	13	54	9	241	7
343	9	191	7	158	8
		199	9	196	5
