# Supplementary material for: Combined short-term and long-term emission controls improve air quality sustainably in China
Source: Nat Commun. 2024 Jun 17;15:5169. doi: 10.1038/s41467-024-49539-9 (PMC11183230; doi:10.1038/s41467-024-49539-9)
Supplement: Supplementary file 3 — Source data [file 41467_2024_49539_MOESM3_ESM.zip › Source Data/Source Data Figure S3.xlsx]

## Sheet: a
	Dry deposition	Bulk deposition
2011	2.53509	3.05832
2012	2.62734	3.00842
2013	2.63995	2.70475
2014	2.56474	2.65959
2015	1.3421	2.84836
2016	1.87507	2.35671
2017	1.79989	2.40974
2018	1.75983	2.28514
2019	1.59922	2.07044
2020	1.99136	2.48545
unit：kg N ha-1

## Sheet: b
	Dry deposition	Bulk deposition
2011	1.75441	1.63374
2012	1.79138	2.01668
2013	1.88812	1.74632
2014	1.66448	1.67912
2015	1.14415	1.65163
2016	1.57098	1.60749
2017	1.3947	1.4563
2018	1.37948	1.56062
2019	1.35436	1.39315
2020	1.38817	1.5819
unit：kg N ha-1
