# Supplementary material for: Combined short-term and long-term emission controls improve air quality sustainably in China
Source: Nat Commun. 2024 Jun 17;15:5169. doi: 10.1038/s41467-024-49539-9 (PMC11183230; doi:10.1038/s41467-024-49539-9)
Supplement: Supplementary file 3 — Source data [file 41467_2024_49539_MOESM3_ESM.zip › Source Data/Source Data Figure S4.xlsx]

## Sheet: Sheet1
period	dry	sd	bulk	sd	total	sd
2011-2014	21.872	0.083857	21.0489	2.0864	42.9208	2.17026
2015-2017	19.8758	0.422363	17.9036	1.05529	37.7795	1.47766
2018-2020	18.311	0.511911	17.4874	0.563382	35.7983	1.07529
unit：kg N ha-1
