# Supplementary material for: Combined short-term and long-term emission controls improve air quality sustainably in China
Source: Nat Commun. 2024 Jun 17;15:5169. doi: 10.1038/s41467-024-49539-9 (PMC11183230; doi:10.1038/s41467-024-49539-9)
Supplement: Supplementary file 3 — Source data [file 41467_2024_49539_MOESM3_ESM.zip › Source Data/Source Data Figure S5.xlsx]

## Sheet: Sheet1
YEAR	NH3/dry reduced N	NH3/total reduced N	NO2+HNO3/dry oxidized N	NO2+HNO3/total oxidized N
2011	0.735523	0.388762	0.858664	0.453476
2012	0.738019	0.365651	0.847619	0.384911
2013	0.689655	0.358483	0.831183	0.419425
2014	0.760456	0.423908	0.844743	0.391723
2015	0.848051	0.490792	0.883784	0.388361
2016	0.853846	0.474584	0.889318	0.410089
2017	0.845805	0.525846	0.880389	0.400126
2018	0.861934	0.504106	0.871355	0.348901
2019	0.810146	0.49717	0.821622	0.321127
2020	0.840715	0.523464	0.842424	0.279116
