# Supplementary material for: Combined short-term and long-term emission controls improve air quality sustainably in China
Source: Nat Commun. 2024 Jun 17;15:5169. doi: 10.1038/s41467-024-49539-9 (PMC11183230; doi:10.1038/s41467-024-49539-9)
Supplement: Supplementary file 3 — Source data [file 41467_2024_49539_MOESM3_ESM.zip › Source Data/Source Data Figure S6.xlsx]

## Sheet: a
year	landuse	dry reduced N	dry oxidized N	bulk reduced N	bulk oxidized N
2011	Urban	14.8542	17.6501	14.2509	12.9568
2012	Urban	16.5889	16.9462	11.2569	12.1266
2013	Urban	14.4104	14.7329	12.1039	14.2843
2014	Urban	15.2667	11.772	9.52918	11.4383
2015	Urban	15.9951	9.15308	9.97539	11.6719
2016	Urban	14.3975	11.9804	9.10084	11.4389
2017	Urban	15.6837	8.49319	7.28609	11.4428
2018	Urban	15.0347	7.93405	8.60779	9.43159
2019	Urban	14.6084	7.1634	8.60457	9.5564
2020	Urban	12.0335	5.57978	7.96243	14.2842
unit：kg N ha-1

## Sheet: b
year	landuse	dry reduced N	dry oxidized N	bulk reduced N	bulk oxidized N
2011	Rural	10.9427	9.23169	10.1963	8.98176
2012	Rural	10.8263	8.10622	13.5815	11.5734
2013	Rural	11.5382	8.28971	12.1717	8.62666
2014	Rural	12.2798	7.79014	10.0736	8.94483
2015	Rural	12.2974	7.66252	9.84806	9.88199
2016	Rural	12.1078	7.58405	9.5954	9.323
2017	Rural	13.3698	7.58788	8.78148	8.79378
2018	Rural	13.0257	6.12658	9.81507	9.39079
2019	Rural	13.458	5.82141	8.43467	8.66267
2020	Rural	14.0515	5.55253	8.51451	9.67126
unit：kg N ha-1

## Sheet: c
year	landuse	dry reduced N	dry oxidized N	bulk reduced N	bulk oxidized N
2011	Background	7.08023	4.45332	6.94923	6.42896
2012	Background	11.1032	5.75952	11.874	8.83236
2013	Background	9.65181	6.03694	5.5359	5.41457
2014	Background	7.94604	4.22502	13.546	9.51941
2015	Background	8.64837	3.72947	5.85818	5.42916
2016	Background	5.65077	3.97695	8.92885	6.15837
2017	Background	6.60441	2.58625	6.35962	5.89822
2018	Background	7.78275	1.78772	6.56335	5.41419
2019	Background	8.24476	1.80568	5.22664	11.1287
2020	Background	8.49003	1.47459	4.48191	9.46514
unit：kg N ha-1
