# Supplementary material for: Combined short-term and long-term emission controls improve air quality sustainably in China
Source: Nat Commun. 2024 Jun 17;15:5169. doi: 10.1038/s41467-024-49539-9 (PMC11183230; doi:10.1038/s41467-024-49539-9)
Supplement: Supplementary file 3 — Source data [file 41467_2024_49539_MOESM3_ESM.zip › Source Data/Source Data Figure S7.xlsx]

## Sheet: Sheet1
	Dry	Bulk
Jan.	0.918867	0.791604
Feb.	1.00168	1.07779
Mar.	1.38966	1.53703
Apr.	1.82868	1.98714
May.	1.92188	2.17399
Jun.	2.27516	2.74846
Jul.	2.34038	2.98063
Aug.	1.97768	2.43343
Sep.	1.69929	1.82635
Oct.	1.66375	0.973705
Nov.	1.2375	1.11935
Dec.	0.959538	0.564146
unit：kg N ha-1 month-1
