# Supplementary material for: Combined short-term and long-term emission controls improve air quality sustainably in China
Source: Nat Commun. 2024 Jun 17;15:5169. doi: 10.1038/s41467-024-49539-9 (PMC11183230; doi:10.1038/s41467-024-49539-9)
Supplement: Supplementary file 3 — Source data [file 41467_2024_49539_MOESM3_ESM.zip › Source Data/Source Data Figure S9.xlsx]

## Sheet: SO2
	power plants	industry	transportation	residential	agriculture
2017	1.83047	5.96977	0.33293	2.37028	0
2030	1.08134	3.67224	0.06249	0.89494	0
2060	0.10243	0.84999	0.01636	0.01293	0
unit：Mt year-1

## Sheet: NOx
	power plants	industry	transportation	residential	agriculture
2017	4.18657	9.22115	7.72532	0.84874	0
2030	1.39225	4.08947	2.74017	0.59197	0
2060	0.41195	1.48435	0.79224	0.21523	0
unit：Mt year-1

## Sheet: NH3
	power plants	industry	transportation	residential	agriculture
2017	0	0.30482	0.04364	0.30905	9.61156
2030	0	0.43013	0.01724	0.11983	7.8228
2060	0	0.31357	0.00316	0.14077	5.1325
unit：Mt year-1
